# Supplementary material for: First Insights into the Antiviral Activity of Chitosan-Based Bioactive Polymers towards the Bacteriophage Phi6: Physicochemical Characterization, Inactivation Potential, and Inhibitory Mechanisms
Source: Polymers (Basel). 2022 Aug 17;14(16):3357. doi: 10.3390/polym14163357 (PMC9413598; doi:10.3390/polym14163357)
Supplement: Supplementary file 1 [file polymers-14-03357-s001.zip]

Archive with 1 entries (1 files):
- polymers-1850431-supplementary.pdf
